# Supplementary material for: Clinical Practice Patterns in the Physiotherapy Management of Tension-Type Headache Among Spanish Physiotherapists
Source: J Clin Med. 2026 Apr 10;15(8):2896. doi: 10.3390/jcm15082896 (PMC13116893; doi:10.3390/jcm15082896)
Supplement: Supplementary file 1 [file jcm-15-02896-s001.zip]

Archive with 1 entries (1 files):
- jcm-4209071-supplementary.pdf
